# Supplementary material for: High Homology-Directed Repair Using Mitosis Phase and Nucleus Localizing Signal
Source: Int J Mol Sci. 2020 May 26;21(11):3747. doi: 10.3390/ijms21113747 (PMC7312558; doi:10.3390/ijms21113747)
Supplement: Supplementary file 1 [file ijms-21-03747-s001.zip]

Archive with 3 entries (3 files):
- Supplementary video 1.mp4
- Supplementary video 2.mp4
- ijms-664609-supplementary.docx
